# Supplementary material for: Genetic Analysis of Patients with Chronic Thromboembolic Pulmonary Hypertension (CTEPH): A Single-Center Observational Study
Source: Genes (Basel). 2025 Nov 6;16(11):1336. doi: 10.3390/genes16111336 (PMC12652659; doi:10.3390/genes16111336)
Supplement: Supplementary file 1 [file genes-16-01336-s001.zip]

Archive with 1 entries (1 files):
- genes-3947445-supplementary.pdf
